# Supplementary material for: A highly effective ferritin-based divalent nanoparticle vaccine shields Syrian hamsters against lethal Nipah virus
Source: Front Immunol. 2024 Jun 6;15:1387811. doi: 10.3389/fimmu.2024.1387811 (PMC11191641; doi:10.3389/fimmu.2024.1387811)
Supplement: Supplementary Table 1 — Severity Scoring of the tissues (lung, spleen, brain) from hamsters post NiV challenge. [file Table_1.xlsx]

## Sheet: Sheet1
Pathological Changes Of Lung
Sample No.	Thickened alveolar walls	Infiltration of lymphocytes	Hemorrhage	Edema fluid
PBS-Lung-1	3	3	1	2
PBS-Lung-2	3	3	2	2
PBS-Lung-3	3	3	2	2
PBS-Lung-4	3	4	0	1
G-Lung-1	2	1	0	0
G-Lung-2	3	2	0	0
G-Lung-3	3	2	0	0
G-Lung-4	2	1	0	0
G-Lung-5	2	1	1	0
G-Lung-6	2	2	0	0
FNP-Lung-1	2	1	1	0
FNP-Lung-2	1	1	0	0
FNP-Lung-3	1	1	0	0
FNP-Lung-4	1	2	0	0
FNP-Lung-5	2	1	0	0
FNP-Lung-6	2	1	0	0
Pathological Changes Of Spleen
Sample No.	Necrosis	Infiltration of lymphocytes	Hemorrhage
PBS-Spleen-1	2	1	1
PBS-Spleen-2	2	2	1
PBS-Spleen-3	1	1	0
PBS-Spleen-4	0	1	0
G-Spleen-1	0	1	0
G-Spleen-2	0	0	0
G-Spleen-3	0	1	0
G-Spleen-4	0	1	0
G-Spleen-5	0	1	0
G-Spleen-6	0	1	0
FNP-Spleen-1	0	1	0
FNP-Spleen-2	0	1	0
FNP-Spleen-3	0	0	0
FNP-Spleen-4	0	0	0
FNP-Spleen-5	0	0	0
FNP-Spleen-6	0	0	0
Pathological Changes Of Brain
Sample No.	Necrosis	Infiltration of lymphocytes	Congestion	Edema fluid
PBS-Brain-1	0	1	1	2
PBS-Brain-2	0	0	1	2
PBS-Brain-3	0	1	1	2
PBS-Brain-4	0	1	2	3
G-Brain-1	0	0	1	1
G-Brain-2	0	0	0	1
G-Brain-3	0	0	0	2
G-Brain-4	0	0	0	2
G-Brain-5	0	0	0	2
G-Brain-6	0	0	1	1
FNP-Brain-1	0	0	0	2
FNP-Brain-2	0	0	0	1
FNP-Brain-3	0	0	0	1
FNP-Brain-4	0	0	1	1
FNP-Brain-5	0	0	1	0
FNP-Brain-6	0	0	0	1
