# Supplementary material for: A highly effective ferritin-based divalent nanoparticle vaccine shields Syrian hamsters against lethal Nipah virus
Source: Front Immunol. 2024 Jun 6;15:1387811. doi: 10.3389/fimmu.2024.1387811 (PMC11191641; doi:10.3389/fimmu.2024.1387811)
Supplement: Supplementary Table 2 — The information of Nipah virus isolates in this paper. [file Table_2.xlsx]

## Sheet: Sheet1
	Sample No.	Strain Code	GenBank accession number	NVRC Accession Number
	1	NiV-M	AF212302.2	CSTR: 16533.06.IVCAS 6.7488
	2	NiV-B	AY988601.1	CSTR: 16533.06.IVCAS 6.7489
